# Supplementary material for: Separation of Bioproducts through the Integration of Cyanobacterial Metabolism and Membrane Filtration: Facilitating Cyanobacteria’s Industrial Application
Source: Membranes (Basel). 2022 Sep 30;12(10):963. doi: 10.3390/membranes12100963 (PMC9611232; doi:10.3390/membranes12100963)
Supplement: Supplementary file 1 [file membranes-12-00963-s001.zip]

Archive with 1 entries (1 files):
- membranes-1887230-supplementary.pdf
